# Supplementary material for: A Targeted Metabolomics Approach to Study Secondary Metabolites and Antioxidant Activity in ‘Kinnow Mandarin’ during Advanced Fruit Maturity
Source: Foods. 2022 May 13;11(10):1410. doi: 10.3390/foods11101410 (PMC9141733; doi:10.3390/foods11101410)
Supplement: Supplementary file 1 [file foods-11-01410-s001.zip]

Archive with 1 entries (1 files):
- foods-1667397-supplementary.pdf
